# Supplementary material for: Circulating Microvesicles Enriched in miR–126–5p and miR–223–3p: Potential Biomarkers in Acute Coronary Syndrome
Source: Biomedicines. 2025 Feb 18;13(2):510. doi: 10.3390/biomedicines13020510 (PMC11852751; doi:10.3390/biomedicines13020510)
Supplement: Supplementary file 1 [file biomedicines-13-00510-s001.zip]

Archive with 1 entries (1 files):
- biomedicines-3453563-supplementary.pdf
